# Supplementary material for: Use of Focus Groups to Identify Food Safety Risks for Older Adults in the U.S
Source: Foods. 2021 Dec 24;11(1):37. doi: 10.3390/foods11010037 (PMC8749994; doi:10.3390/foods11010037)
Supplement: Supplementary file 1 [file foods-11-00037-s001.zip]

Archive with 1 entries (1 files):
- foods-1491677-supplementary.pdf
